# Supplementary material for: ﻿New taxa and a combination in Glomerales (Glomeromycota, Glomeromycetes)
Source: MycoKeys. 2025 Jan 22;112:253–76. doi: 10.3897/mycokeys.112.136158 (PMC11780324; doi:10.3897/mycokeys.112.136158)
Supplement: XML Treatment for Delicatispora [file mycokeys.112.136158-treatment1.xml]

<!DOCTYPE tp:taxon-treatment
  PUBLIC "-//TaxonX//DTD Taxonomic Treatment Publishing DTD v0 20100105//EN" "tax-treatment-NSO.dtd">
<tp:taxon-treatment xmlns:tp="http://www.plazi.org/taxpub"><tp:treatment-meta><kwd-group><label>Taxon classification</label><kwd>
                <named-content content-type="kingdom">Fungi</named-content>
              </kwd><kwd>
                <named-content content-type="order">Glomerales</named-content>
              </kwd><kwd>
                <named-content content-type="family">Dominikiaceae</named-content>
              </kwd></kwd-group><mixed-citation publication-type="journal"><person-group><name><surname>Błaszkowski</surname><given-names>Janusz</given-names></name><name><surname>Zubek</surname><given-names>Szymon</given-names></name><name><surname>Milczarski</surname><given-names>Paweł</given-names></name><name><surname>Malinowski</surname><given-names>Ryszard</given-names></name><name><surname>Niezgoda</surname><given-names>Piotr</given-names></name><name><surname>Goto</surname><given-names>Bruno Tomio</given-names></name></person-group><article-title>﻿New taxa and a combination in <tp:taxon-name><tp:taxon-name-part taxon-name-part-type="order">Glomerales</tp:taxon-name-part></tp:taxon-name> (<tp:taxon-name><tp:taxon-name-part taxon-name-part-type="phylum">Glomeromycota</tp:taxon-name-part></tp:taxon-name>, <tp:taxon-name><tp:taxon-name-part taxon-name-part-type="class">Glomeromycetes</tp:taxon-name-part></tp:taxon-name>)</article-title><source>MycoKeys</source><day>22</day><month>01</month><year>2025</year><volume>112</volume><fpage>253</fpage><lpage>276</lpage><pub-id pub-id-type="doi">10.3897/mycokeys.112.136158</pub-id></mixed-citation></tp:treatment-meta><tp:nomenclature><label>﻿</label><tp:taxon-name>
              <object-id xmlns:xlink="http://www.w3.org/1999/xlink" content-type="arpha" xlink:type="simple">DB578615-C570-5B27-BA46-D29A15810478</object-id>
              <tp:taxon-name-part taxon-name-part-type="genus" reg="Delicatispora">Delicatispora</tp:taxon-name-part>
              <object-id xmlns:xlink="http://www.w3.org/1999/xlink" content-type="mycobank" xlink:type="simple">856187</object-id>
            </tp:taxon-name><tp:taxon-authority>Błaszk., Niezgoda &amp; B.T.Goto</tp:taxon-authority><tp:taxon-status xmlns:xlink="http://www.w3.org/1999/xlink" xlink:type="simple">gen. nov.</tp:taxon-status><xref ref-type="fig" rid="F1">Fig. 1</xref><xref ref-type="supplementary-material" rid="S1">, Suppl. material 1</xref></tp:nomenclature><tp:treatment-sec sec-type="etymology" id="SECID0EC1AG"><title>Etymology.</title><p>Latin, <italic>Delicati</italic> and <italic>spora</italic>, referring to the delicate spores produced by the type species of the genus.</p></tp:treatment-sec><tp:treatment-sec sec-type="type genus" id="SECID0EM1AG"><title>Type genus.</title><p><italic><tp:taxon-name><tp:taxon-name-part taxon-name-part-type="genus" reg="Delicatispora">Delicatispora</tp:taxon-name-part><tp:taxon-name-part taxon-name-part-type="species" reg="indica">indica</tp:taxon-name-part></tp:taxon-name></italic> (Błaszk., Wubet &amp; Harikumar), Błaszk., Niezgoda &amp; B.T.Goto, comb. nov.</p></tp:treatment-sec><tp:treatment-sec sec-type="Basionym" id="SECID0E41AG"><title>Basionym.</title><p><italic><tp:taxon-name><tp:taxon-name-part taxon-name-part-type="genus" reg="Glomus">Glomus</tp:taxon-name-part><tp:taxon-name-part taxon-name-part-type="species" reg="indicum">indicum</tp:taxon-name-part></tp:taxon-name></italic> Błaszk., Wubet &amp; Harikumar.</p></tp:treatment-sec><tp:treatment-sec sec-type="Synonym" id="SECID0EO2AG"><title>Synonym.</title><p><italic><tp:taxon-name><tp:taxon-name-part taxon-name-part-type="genus" reg="Dominikia">Dominikia</tp:taxon-name-part><tp:taxon-name-part taxon-name-part-type="species" reg="indica">indica</tp:taxon-name-part></tp:taxon-name></italic> (Błaszk., Wubet &amp; Harikumar) Błaszk., Chwat &amp; Kovács.</p></tp:treatment-sec><tp:treatment-sec sec-type="diagnosis" id="SECID0E62AG"><title>Diagnosis.</title><p>Differs from other genera of <tp:taxon-name><tp:taxon-name-part taxon-name-part-type="order">Glomerales</tp:taxon-name-part></tp:taxon-name> in nucleotide composition of sequences of the 45S nuc rDNA region (see “Discussion” for details).</p></tp:treatment-sec><tp:treatment-sec sec-type="description" id="SECID0EK3AG"><title>Genus description.</title><p>As that in <xref ref-type="bibr" rid="B9">Błaszkowski et al. (2010b)</xref>.</p></tp:treatment-sec><tp:treatment-sec><!--Section generated to contain objects referenced in tp:taxon-treatment.--><fig id="F1" position="float" orientation="portrait"><object-id xmlns:xlink="http://www.w3.org/1999/xlink" content-type="doi" xlink:type="simple">10.3897/mycokeys.112.136158.figure1</object-id><object-id xmlns:xlink="http://www.w3.org/1999/xlink" content-type="arpha" xlink:type="simple">77B5F474-8FAB-5CAC-9633-B0A5007C740B</object-id><label>Figure 1.</label><caption><p>50% majority-rule consensus tree from the Bayesian analysis of sequences of 45S nuc rDNA concatenated with <italic>rpb1</italic> sequences of <italic><tp:taxon-name><tp:taxon-name-part taxon-name-part-type="genus" reg="Macrodominikia">Macrodominikia</tp:taxon-name-part><tp:taxon-name-part taxon-name-part-type="species" reg="compressa">compressa</tp:taxon-name-part></tp:taxon-name></italic> (= Isolate 517), <italic><tp:taxon-name><tp:taxon-name-part taxon-name-part-type="genus" reg="Delicatispora">Delicatispora</tp:taxon-name-part><tp:taxon-name-part taxon-name-part-type="species" reg="indica">indica</tp:taxon-name-part></tp:taxon-name></italic>, <italic><tp:taxon-name><tp:taxon-name-part taxon-name-part-type="genus" reg="Dominikia">Dominikia</tp:taxon-name-part><tp:taxon-name-part taxon-name-part-type="species" reg="paraminuta">paraminuta</tp:taxon-name-part></tp:taxon-name></italic>, 33 other species of <tp:taxon-name><tp:taxon-name-part taxon-name-part-type="order">Glomerales</tp:taxon-name-part></tp:taxon-name>, as well as <italic><tp:taxon-name><tp:taxon-name-part taxon-name-part-type="genus" reg="Entrophospora">Entrophospora</tp:taxon-name-part><tp:taxon-name-part taxon-name-part-type="species" reg="claroidea">claroidea</tp:taxon-name-part></tp:taxon-name></italic> serving as outgroup. The new genera and species are in bold font. The Bayesian posterior probabilities ≥ 0.90 and <abbrev xmlns:xlink="http://www.w3.org/1999/xlink" xlink:title="maximum likelihood" id="ABBRID0E5IAG" xlink:type="simple">ML</abbrev> bootstrap values ≥ 50% are shown near the branches, respectively. Bar indicates 0.1 expected change per site per branch.</p></caption><graphic xmlns:xlink="http://www.w3.org/1999/xlink" xlink:href="mycokeys-112-253-g001.jpg" position="float" orientation="portrait" xlink:type="simple" id="oo_1229335.jpg"><uri content-type="original_file" xlink:type="simple">https://binary.pensoft.net/fig/1229335</uri></graphic></fig><supplementary-material xmlns:xlink="http://www.w3.org/1999/xlink" id="S1" position="float" orientation="portrait" xlink:type="simple"><object-id content-type="doi" xlink:type="simple">10.3897/mycokeys.112.136158.suppl1</object-id><object-id content-type="arpha" xlink:type="simple">9EE03983-2261-549E-91FA-C219DBF6C847</object-id><label>Supplementary material 1</label><caption><p>50% majority-rule consensus tree from the Bayesian analysis of sequences of 45S nuc rDNA sequences of <italic><tp:taxon-name><tp:taxon-name-part taxon-name-part-type="genus" reg="Macrodominikia">Macrodominikia</tp:taxon-name-part><tp:taxon-name-part taxon-name-part-type="species" reg="compressa">compressa</tp:taxon-name-part></tp:taxon-name></italic>, <italic><tp:taxon-name><tp:taxon-name-part taxon-name-part-type="genus" reg="Delicatispora">Delicatispora</tp:taxon-name-part><tp:taxon-name-part taxon-name-part-type="species" reg="indica">indica</tp:taxon-name-part></tp:taxon-name></italic>, <italic><tp:taxon-name><tp:taxon-name-part taxon-name-part-type="genus" reg="Dominikia">Dominikia</tp:taxon-name-part><tp:taxon-name-part taxon-name-part-type="species" reg="paraminuta">paraminuta</tp:taxon-name-part></tp:taxon-name></italic>, 33 other species of <tp:taxon-name><tp:taxon-name-part taxon-name-part-type="order">Glomerales</tp:taxon-name-part></tp:taxon-name>, as well as <italic><tp:taxon-name><tp:taxon-name-part taxon-name-part-type="genus" reg="Entrophospora">Entrophospora</tp:taxon-name-part><tp:taxon-name-part taxon-name-part-type="species" reg="claroidea">claroidea</tp:taxon-name-part></tp:taxon-name></italic> serving as outgroup</p></caption><statement content-type="dataType"><label>Data type</label><p>zip</p></statement><statement content-type="notes"><label>Explanation note</label><p>The new genera and species are in bold font. The Bayesian posterior probabilities ≥ 0.90 and <abbrev xlink:title="maximum likelihood" id="ABBRID0E4QAK" xlink:type="simple">ML</abbrev> bootstrap values ≥ 50% are shown near the branches, respectively. Bar indicates 0.1 expected change per site per branch.</p></statement><media xlink:href="mycokeys-112-253-s001.zip" mimetype="application" mime-subtype="x-zip-compressed" position="float" orientation="portrait" xlink:type="simple" id="oo_1229339.zip"><uri content-type="original_file" xlink:type="simple">https://binary.pensoft.net/file/1229339</uri></media><permissions><license xlink:type="simple"><license-p>This dataset is made available under the Open Database License (http://opendatacommons.org/licenses/odbl/1.0/). The Open Database License (ODbL) is a license agreement intended to allow users to freely share, modify, and use this Dataset while maintaining this same freedom for others, provided that the original source and author(s) are credited.</license-p></license></permissions><attrib specific-use="authors">Janusz Błaszkowski, Szymon Zubek, Paweł Milczarski, Ryszard Malinowski, Piotr Niezgoda, Bruno Tomio Goto</attrib></supplementary-material></tp:treatment-sec><ref-list><ref id="B9"><mixed-citation xmlns:xlink="http://www.w3.org/1999/xlink" xlink:type="simple"><person-group><name name-style="western"><surname>Błaszkowski</surname><given-names>J</given-names></name><name name-style="western"><surname>Wubet</surname><given-names>T</given-names></name><name name-style="western"><surname>Harikumar</surname><given-names>VS</given-names></name><name name-style="western"><surname>Ryszka</surname><given-names>P</given-names></name><name name-style="western"><surname>Buscot</surname><given-names>F</given-names></name></person-group> (<year>2010b</year>) <article-title><italic><tp:taxon-name><tp:taxon-name-part taxon-name-part-type="genus">Glomus</tp:taxon-name-part><tp:taxon-name-part taxon-name-part-type="species">indicum</tp:taxon-name-part></tp:taxon-name></italic>, a new arbuscular mycorrhizal fungus.</article-title><source>Botany</source><volume>88</volume>(<issue>2</issue>): <fpage>132</fpage>–<lpage>143</lpage>. <ext-link xlink:href="10.1139/B09-104" ext-link-type="doi" xlink:type="simple">https://doi.org/10.1139/B09-104</ext-link></mixed-citation></ref></ref-list></tp:taxon-treatment>
