# Supplementary material for: ﻿New taxa and a combination in Glomerales (Glomeromycota, Glomeromycetes)
Source: MycoKeys. 2025 Jan 22;112:253–76. doi: 10.3897/mycokeys.112.136158 (PMC11780324; doi:10.3897/mycokeys.112.136158)
Supplement: XML Treatment for Dominikia paraminuta [file mycokeys.112.136158-treatment3.xml]

<!DOCTYPE tp:taxon-treatment
  PUBLIC "-//TaxonX//DTD Taxonomic Treatment Publishing DTD v0 20100105//EN" "tax-treatment-NSO.dtd">
<tp:taxon-treatment xmlns:tp="http://www.plazi.org/taxpub"><tp:treatment-meta><kwd-group><label>Taxon classification</label><kwd>
                <named-content content-type="kingdom">Fungi</named-content>
              </kwd><kwd>
                <named-content content-type="order">Glomerales</named-content>
              </kwd><kwd>
                <named-content content-type="family">Dominikiaceae</named-content>
              </kwd></kwd-group><mixed-citation publication-type="journal"><person-group><name><surname>Błaszkowski</surname><given-names>Janusz</given-names></name><name><surname>Zubek</surname><given-names>Szymon</given-names></name><name><surname>Milczarski</surname><given-names>Paweł</given-names></name><name><surname>Malinowski</surname><given-names>Ryszard</given-names></name><name><surname>Niezgoda</surname><given-names>Piotr</given-names></name><name><surname>Goto</surname><given-names>Bruno Tomio</given-names></name></person-group><article-title>﻿New taxa and a combination in <tp:taxon-name><tp:taxon-name-part taxon-name-part-type="order">Glomerales</tp:taxon-name-part></tp:taxon-name> (<tp:taxon-name><tp:taxon-name-part taxon-name-part-type="phylum">Glomeromycota</tp:taxon-name-part></tp:taxon-name>, <tp:taxon-name><tp:taxon-name-part taxon-name-part-type="class">Glomeromycetes</tp:taxon-name-part></tp:taxon-name>)</article-title><source>MycoKeys</source><day>22</day><month>01</month><year>2025</year><volume>112</volume><fpage>253</fpage><lpage>276</lpage><pub-id pub-id-type="doi">10.3897/mycokeys.112.136158</pub-id></mixed-citation></tp:treatment-meta><tp:nomenclature><label>﻿</label><tp:taxon-name>
              <object-id xmlns:xlink="http://www.w3.org/1999/xlink" content-type="arpha" xlink:type="simple">DE6C09F5-C5D6-58FC-B190-6F6B7F7D5A93</object-id>
              <tp:taxon-name-part taxon-name-part-type="genus" reg="Dominikia">Dominikia</tp:taxon-name-part>
              <tp:taxon-name-part taxon-name-part-type="species" reg="paraminuta">paraminuta</tp:taxon-name-part>
              <object-id xmlns:xlink="http://www.w3.org/1999/xlink" content-type="mycobank" xlink:type="simple">856191</object-id>
            </tp:taxon-name><tp:taxon-authority>Błaszk., Niezgoda &amp; B.T.Goto</tp:taxon-authority><tp:taxon-status xmlns:xlink="http://www.w3.org/1999/xlink" xlink:type="simple">sp. nov.</tp:taxon-status><xref ref-type="fig" rid="F2">Fig. 2A–H</xref></tp:nomenclature><tp:treatment-sec sec-type="material" id="SECID0EJEBG"><title>Specimens examined.</title><p>Poland. Pomeranian Province, spores from single-species cultures established from spores extracted from trap pot cultures inoculated with rhizosphere soil and root fragments of <italic><tp:taxon-name><tp:taxon-name-part taxon-name-part-type="genus" reg="Ammophila">Ammophila</tp:taxon-name-part><tp:taxon-name-part taxon-name-part-type="species" reg="arenaria">arenaria</tp:taxon-name-part></tp:taxon-name></italic> from the Hel Peninsula maritime dunes (<named-content xmlns:xlink="http://www.w3.org/1999/xlink" content-type="dwc:verbatimCoordinates" xlink:type="simple"><named-content content-type="geo-json" specific-use="{&#34;type&#34;:&#34;Point&#34;,&#34;coordinates&#34;:[18.510556,54.758611]}" id="NCID0E4EBG" xlink:type="simple">54°45'31"N, 18°30'38"E</named-content></named-content> and <named-content xmlns:xlink="http://www.w3.org/1999/xlink" content-type="dwc:verbatimCoordinates" xlink:type="simple"><named-content content-type="geo-json" specific-use="{&#34;type&#34;:&#34;Point&#34;,&#34;coordinates&#34;:[18.676667,54.699444]}" id="NCID0EFFBG" xlink:type="simple">54°41'58"N, 18°40'36"E</named-content></named-content>), 14 Aug 2012, J. Błaszkowski (<bold><italic>holotype</italic></bold>: slide with spores Z+ZT Myc 0067480; <bold><italic>isotypes</italic></bold>: slides with spores nos. 3979–3987, LPPDSE).</p></tp:treatment-sec><tp:treatment-sec sec-type="etymology" id="SECID0EQFBG"><title>Etymology.</title><p>Latin, <italic>paraminuta</italic>, referring to <italic>D. minuta</italic>, the phylogenetic sister of this new species.</p></tp:treatment-sec><tp:treatment-sec sec-type="diagnosis" id="SECID0E1FBG"><title>Diagnosis.</title><p>Differs from <italic><tp:taxon-name><tp:taxon-name-part taxon-name-part-type="genus" reg="Dominikia">D.</tp:taxon-name-part><tp:taxon-name-part taxon-name-part-type="species" reg="minuta">minuta</tp:taxon-name-part></tp:taxon-name></italic>, the phylogenetic sister, in (i) morphometric features of spores and their spore wall, (ii) the spore wall structure, (iii) phenotypic properties of spore wall layer 1, and (iv) nucleotide composition of sequences of the 45S nuc rDNA region (see “Discussion” for details).</p></tp:treatment-sec><tp:treatment-sec sec-type="description" id="SECID0ELGBG"><title>Description.</title><p>Forming loose to compact hypogeous clusters with five to ca. 25 randomly distributed spores and sterile hyphae (Fig. <xref ref-type="fig" rid="F2">2A–D</xref>). Spores glomoid, arising blastically at tips of subtending hyphae (Fig. <xref ref-type="fig" rid="F2">2A, B, F, G</xref>) branched from a parent hypha continuous with a mycorrhizal extraradical hypha. <bold><italic>Spores</italic></bold> hyaline; globose to subglobose; (23–)31(–39) µm diam; rarely ovoid to oblong, 14–33 × 26–71 µm; with one subtending hypha (Fig. <xref ref-type="fig" rid="F2">2A–G</xref>). <bold><italic>Spore wall</italic></bold> composed of three hyaline layers (layers 1–3; Fig. <xref ref-type="fig" rid="F2">2D–G</xref>). Layer 1, forming the spore surface, uniform (without visible sublayers), semi-permanent, (0.8–)1.3(–2.0) µm thick when smooth, often with local thickenings, (1.2–)2.1(–3.8) µm thick, randomly distributed on the spore surface, rarely strongly or completely sloughed off in aged spores (Fig. <xref ref-type="fig" rid="F2">2D–G</xref>). Layer 2 laminate, permanent, smooth, (1.0–)1.4(–2.0) µm thick, consisting of very thin, &lt; 0.5 µm, sublayers tightly adherent to and not separating from each other even in vigorously crushed spores (Fig. <xref ref-type="fig" rid="F2">2D–G</xref>). Layer 3 uniform, permanent, smooth, ca. 0.6–0.8 µm thick, usually tightly adherent to the inner surface of layer 2 and, therefore, difficult to detect. Layers 1–3 do not stain in Melzer’s reagent (Fig. <xref ref-type="fig" rid="F2">2E–G</xref>). <bold><italic>Subtending hypha</italic></bold> hyaline; straight or recurved, usually cylindrical to funnel-shaped, rarely slightly constricted at the spore base, (3.8–)5.7(–9.5) µm wide at the spore base (Fig. <xref ref-type="fig" rid="F2">2A, B, F, G</xref>). <bold><italic>Wall of subtending hypha</italic></bold> hyaline; (1.6–)2.2(–2.9) µm thick at the spore base; composed of three layers continuous with spore wall layers 1–3 (Fig. <xref ref-type="fig" rid="F2">2F, G</xref>). <bold><italic>Pore</italic></bold> (1.0–)1.9(–5.8) µm diam, usually open (Fig. <xref ref-type="fig" rid="F2">2F</xref>), very rarely occluded by a curved septum connecting the inner surfaces of subtending hyphal wall layer 3; septum 0.4–0.6 µm thick, located ca. 2.0 µm below the spore base (Fig. <xref ref-type="fig" rid="F2">2G</xref>). <bold><italic>Sterile hyphae</italic></bold> hyaline, (2.8–)4.4(–5.2) µm wide (Fig. <xref ref-type="fig" rid="F2">2B, C</xref>). <bold><italic>Germination</italic></bold> unknown.</p><fig id="F2" position="float" orientation="portrait"><object-id xmlns:xlink="http://www.w3.org/1999/xlink" content-type="doi" xlink:type="simple">10.3897/mycokeys.112.136158.figure2</object-id><object-id xmlns:xlink="http://www.w3.org/1999/xlink" content-type="arpha" xlink:type="simple">EC55A0CA-9E05-527D-A495-6760A1EB6046</object-id><label>Figure 2.</label><caption><p><italic><tp:taxon-name><tp:taxon-name-part taxon-name-part-type="genus" reg="Dominikia">Dominikia</tp:taxon-name-part><tp:taxon-name-part taxon-name-part-type="species" reg="paraminuta">paraminuta</tp:taxon-name-part></tp:taxon-name></italic><bold>A–C</bold> cluster of spores (sp) with subtending hypha (sh), and sterile hyphae (sth) <bold>D–G</bold> spore wall layers (swl) 1–3 continuous with subtending hyphal wall layers (shwl) 1–3; septum (s) connecting the inner surfaces of shwl2 is indicated in <bold>G, H</bold> arbuscule (a), vesicle (v), and coiled hyphae (c) in mycorrhizal root of <italic><tp:taxon-name><tp:taxon-name-part taxon-name-part-type="genus" reg="Plantago">Plantago</tp:taxon-name-part><tp:taxon-name-part taxon-name-part-type="species" reg="lanceolata">lanceolata</tp:taxon-name-part></tp:taxon-name></italic> stained in 0.1% Trypan blue <bold>C, D, H</bold> spores and mycorrhizal structures in <abbrev xmlns:xlink="http://www.w3.org/1999/xlink" xlink:title="polyvinyl alcohol/lactic acid/glycerol" id="ABBRID0E3JBG" xlink:type="simple">PVLG</abbrev><bold>E, F, G</bold> spores in <abbrev xmlns:xlink="http://www.w3.org/1999/xlink" xlink:title="polyvinyl alcohol/lactic acid/glycerol" id="ABBRID0ECKBG" xlink:type="simple">PVLG</abbrev>+Melzer’s reagent <bold>A, B</bold> scanning electron microscopy <bold>C–H</bold> differential interference microscopy. Scale bars: 20 μm (<bold>A</bold>); 20 μm (<bold>B</bold>); 10 μm (<bold>C–H</bold>).</p></caption><graphic xmlns:xlink="http://www.w3.org/1999/xlink" xlink:href="mycokeys-112-253-g002.jpg" position="float" orientation="portrait" xlink:type="simple" id="oo_1229336.jpg"><uri content-type="original_file" xlink:type="simple">https://binary.pensoft.net/fig/1229336</uri></graphic></fig></tp:treatment-sec><tp:treatment-sec sec-type="ecology" id="SECID0EVKBG"><title>Ecology and distribution.</title><p>In the field, <italic><tp:taxon-name><tp:taxon-name-part taxon-name-part-type="genus" reg="Dominikia">D.</tp:taxon-name-part><tp:taxon-name-part taxon-name-part-type="species" reg="paraminuta">paraminuta</tp:taxon-name-part></tp:taxon-name></italic> probably lived in arbuscular mycorrhizal symbiosis with roots of <italic><tp:taxon-name><tp:taxon-name-part taxon-name-part-type="genus" reg="Ammophila">A.</tp:taxon-name-part><tp:taxon-name-part taxon-name-part-type="species" reg="arenaria">arenaria</tp:taxon-name-part></tp:taxon-name></italic> that colonized maritime sand dunes near Chałupy and Jastarnia on the Hel Peninsula, northern Poland. However, no molecular analyses were performed to confirm this assumption. In single-species cultures with <italic><tp:taxon-name><tp:taxon-name-part taxon-name-part-type="genus" reg="Plantago">P.</tp:taxon-name-part><tp:taxon-name-part taxon-name-part-type="species" reg="lanceolata">lanceolata</tp:taxon-name-part></tp:taxon-name></italic> as host plant, <italic><tp:taxon-name><tp:taxon-name-part taxon-name-part-type="genus" reg="Dominikia">D.</tp:taxon-name-part><tp:taxon-name-part taxon-name-part-type="species" reg="paraminuta">paraminuta</tp:taxon-name-part></tp:taxon-name></italic> formed mycorrhiza with arbuscules, vesicles, and intra- and extraradical hyphae (Fig. <xref ref-type="fig" rid="F2">2H</xref>). These structures stained clearly [pale violet (16A3) to deep violet (16E8)] in 0.1% Trypan blue. Phylogenetic analyses with the 45S alignment used in this study and environmental sequences with &gt; 96% identity to 45S sequences of <italic><tp:taxon-name><tp:taxon-name-part taxon-name-part-type="genus" reg="Dominikia">D.</tp:taxon-name-part><tp:taxon-name-part taxon-name-part-type="species" reg="paraminuta">paraminuta</tp:taxon-name-part></tp:taxon-name></italic>, revealed by BLASTn, indicated that <italic><tp:taxon-name><tp:taxon-name-part taxon-name-part-type="genus" reg="Dominikia">D.</tp:taxon-name-part><tp:taxon-name-part taxon-name-part-type="species" reg="paraminuta">paraminuta</tp:taxon-name-part></tp:taxon-name></italic> was previously recognized in grasslands and unspecified sites in China (data not shown).</p></tp:treatment-sec></tp:taxon-treatment>
