# Supplementary material for: ﻿New taxa and a combination in Glomerales (Glomeromycota, Glomeromycetes)
Source: MycoKeys. 2025 Jan 22;112:253–76. doi: 10.3897/mycokeys.112.136158 (PMC11780324; doi:10.3897/mycokeys.112.136158)
Supplement: XML Treatment for Macrodominikia compressa [file mycokeys.112.136158-treatment4.xml]

<!DOCTYPE tp:taxon-treatment
  PUBLIC "-//TaxonX//DTD Taxonomic Treatment Publishing DTD v0 20100105//EN" "tax-treatment-NSO.dtd">
<tp:taxon-treatment xmlns:tp="http://www.plazi.org/taxpub"><tp:treatment-meta><kwd-group><label>Taxon classification</label><kwd>
                <named-content content-type="kingdom">Fungi</named-content>
              </kwd><kwd>
                <named-content content-type="order">Glomerales</named-content>
              </kwd><kwd>
                <named-content content-type="family">Dominikiaceae</named-content>
              </kwd></kwd-group><mixed-citation publication-type="journal"><person-group><name><surname>Błaszkowski</surname><given-names>Janusz</given-names></name><name><surname>Zubek</surname><given-names>Szymon</given-names></name><name><surname>Milczarski</surname><given-names>Paweł</given-names></name><name><surname>Malinowski</surname><given-names>Ryszard</given-names></name><name><surname>Niezgoda</surname><given-names>Piotr</given-names></name><name><surname>Goto</surname><given-names>Bruno Tomio</given-names></name></person-group><article-title>﻿New taxa and a combination in <tp:taxon-name><tp:taxon-name-part taxon-name-part-type="order">Glomerales</tp:taxon-name-part></tp:taxon-name> (<tp:taxon-name><tp:taxon-name-part taxon-name-part-type="phylum">Glomeromycota</tp:taxon-name-part></tp:taxon-name>, <tp:taxon-name><tp:taxon-name-part taxon-name-part-type="class">Glomeromycetes</tp:taxon-name-part></tp:taxon-name>)</article-title><source>MycoKeys</source><day>22</day><month>01</month><year>2025</year><volume>112</volume><fpage>253</fpage><lpage>276</lpage><pub-id pub-id-type="doi">10.3897/mycokeys.112.136158</pub-id></mixed-citation></tp:treatment-meta><tp:nomenclature><label>﻿</label><tp:taxon-name>
              <object-id xmlns:xlink="http://www.w3.org/1999/xlink" content-type="arpha" xlink:type="simple">65C2AB47-7765-5040-9DA8-BCE5E0056791</object-id>
              <tp:taxon-name-part taxon-name-part-type="genus" reg="Macrodominikia">Macrodominikia</tp:taxon-name-part>
              <tp:taxon-name-part taxon-name-part-type="species" reg="compressa">compressa</tp:taxon-name-part>
            </tp:taxon-name><tp:taxon-authority>(Sieverd., Oehl, Palenz., Sánchez-Castro &amp; G.A.Silva) emend. Błaszk., Niezgoda &amp; B.T.Goto</tp:taxon-authority><xref ref-type="fig" rid="F3">Figs 3A–H</xref><xref ref-type="fig" rid="F4">, 4A, B</xref></tp:nomenclature><tp:treatment-sec sec-type="material" id="SECID0EOOBG"><title>Specimens examined.</title><p>Poland. Pomeranian Province, spores from a trap pot culture inoculated with rhizosphere soil and root fragments of <italic><tp:taxon-name><tp:taxon-name-part taxon-name-part-type="genus" reg="Ammophila">Ammophila</tp:taxon-name-part><tp:taxon-name-part taxon-name-part-type="species" reg="arenaria">arenaria</tp:taxon-name-part></tp:taxon-name></italic> from the Hel Peninsula maritime dunes (<named-content xmlns:xlink="http://www.w3.org/1999/xlink" content-type="dwc:verbatimCoordinates" xlink:type="simple"><named-content content-type="geo-json" specific-use="{&#34;type&#34;:&#34;Point&#34;,&#34;coordinates&#34;:[18.808056,54.611667]}" id="NCID0ECPBG" xlink:type="simple">54°36'42"N, 18°48'29"E</named-content></named-content>), 5 Aug 2021, P. Niezgoda (slides with spores nos. 3988–3990, LPPDSE). Switzerland. Two slides with holotype sporocarps and spores deposited under the accession number Z+ZT Myc 52538. Brazil. Thirty-three isotypic spores deposited under the URM85721 accession number.</p></tp:treatment-sec><tp:treatment-sec sec-type="diagnosis" id="SECID0EHPBG"><title>Diagnosis.</title><p>Differs from other genera of <tp:taxon-name><tp:taxon-name-part taxon-name-part-type="family">Dominikiaceae</tp:taxon-name-part></tp:taxon-name> in (i) having subtending hyphae with a strong bend and locally very narrow lumen due to large thickening present on the inner surfaces of the subtending hyphal walls and (ii) nucleotide composition of sequences of the 45S nuc rDNA region (see “Discussion” for details).</p></tp:treatment-sec><tp:treatment-sec sec-type="description" id="SECID0ESPBG"><title>Description.</title><p>Forming loose to compact hypogeous clusters with 3–33 randomly distributed spores (Fig. <xref ref-type="fig" rid="F3">3A</xref>), and spores singly in the soil. Spores glomoid, arising blastically at tips of subtending hyphae (Figs <xref ref-type="fig" rid="F3">3B, D–H</xref>, <xref ref-type="fig" rid="F4">4B</xref>) either branched from a parent hypha continuous with a mycorrhizal extraradical hypha (spores in clusters), or directly continuous with a mycorrhizal extraradical hypha (single spores). <bold><italic>Spores</italic></bold> pale yellow (4A3) to brownish yellow (5C8); globose to subglobose; (19–)62(–100) µm diam; rarely ovoid to oblong 22–81 × 66–134, to irregular; with one subtending hypha (Figs <xref ref-type="fig" rid="F3">3A–H</xref>, <xref ref-type="fig" rid="F4">4A, B</xref>). <bold><italic>Spore wall</italic></bold> composed of four layers (layers 1–4; Figs <xref ref-type="fig" rid="F3">3B–H</xref>, <xref ref-type="fig" rid="F4">4A, B</xref>). Layer 1, forming the spore surface, evanescent, flexible, hyaline, (0.6–)0.9(–1.4) µm thick, usually slightly swelling in <abbrev xmlns:xlink="http://www.w3.org/1999/xlink" xlink:title="polyvinyl alcohol/lactic acid/glycerol" id="ABBRID0E1QBG" xlink:type="simple">PVLG</abbrev> and then easier to detect (Fig. <xref ref-type="fig" rid="F3">3B–H</xref>), occasionally strongly or completely sloughed off in aged spores (Fig. <xref ref-type="fig" rid="F4">4A, B</xref>). Layer 2 uniform (without visible sublayers), permanent, flexible to semi-flexible, smooth, hyaline, (0.8–)1.2(–1.5) µm thick, tightly adherent to layer 3 (Figs <xref ref-type="fig" rid="F3">3B–H</xref>, <xref ref-type="fig" rid="F4">4A, B</xref>). Layer 3 laminate, semi-rigid, smooth, pale yellow (4A3) to brownish yellow (5C8), (2.8–)3.8(–6.3) µm thick, consisting of very thin, &lt; 0.5 µm thick, sublayers tightly adherent to and not separating from each other even in vigorously crushed spores (Figs <xref ref-type="fig" rid="F3">3B–H</xref>, <xref ref-type="fig" rid="F4">4A, B</xref>). Layer 4 uniform, flexible to semi-flexible, smooth, concolorous with or slightly lighter than layer 3, (0.8–)1.0(–1.3) µm thick, usually only slightly separating from the lower surface of layer 3 even in vigorously crushed spores (Figs <xref ref-type="fig" rid="F3">3B–H</xref>, <xref ref-type="fig" rid="F4">4A, B</xref>). Layers 1–4 do not stain in Melzer’s reagent (Fig. <xref ref-type="fig" rid="F3">3B–H</xref>). <bold><italic>Subtending hypha</italic></bold> concolorous with or slightly lighter than the spores; straight or recurved, usually cylindrical to funnel-shaped, rarely slightly constricted at the spore base, (9.6–)14.2(–20.4) µm wide at the spore base (Figs <xref ref-type="fig" rid="F3">3A, B, D–H</xref>, <xref ref-type="fig" rid="F4">4B</xref>). <bold><italic>Walls of subtending hypha</italic></bold> concolorous with or slightly lighter than the spores; usually with thickenings of unequal size, (5.8–)7.2(–11.0) µm vs. (4.0–)5.1(–6.0) µm thick, present on the inner, opposite surfaces of the walls, making the subtending hyphal lumen more or less curved and narrow when seen in a plan view (Fig. <xref ref-type="fig" rid="F3">3A, D, E, H</xref>); less often, both walls have the same or similar thickness, (4.0–)6.3(–8.1) µm (Fig. <xref ref-type="fig" rid="F3">3G</xref>); subtending hyphal walls composed of four layers continuous with spore wall layers 1–4 (Fig. <xref ref-type="fig" rid="F3">3B, D, E–H</xref>). <bold><italic>Pore</italic></bold> (1.0–)2.4(–7.0) µm diam, open (Fig. <xref ref-type="fig" rid="F3">3D, E</xref>) or occluded by a curved septum continuous with spore wall layer 4; septum 0.6–1.0 µm thick, located at or up to 8.2 µm below the spore base (Fig. <xref ref-type="fig" rid="F3">3G, H</xref>); subtending hyphal lumen rarely occluded by an additional septum located up to 22 µm below the spore base. <bold><italic>Sterile hyphae</italic></bold> hyaline, (1.8–)4.2(–5.6) µm wide. <bold><italic>Germination</italic></bold> unknown.</p><fig id="F3" position="float" orientation="portrait"><object-id xmlns:xlink="http://www.w3.org/1999/xlink" content-type="doi" xlink:type="simple">10.3897/mycokeys.112.136158.figure3</object-id><object-id xmlns:xlink="http://www.w3.org/1999/xlink" content-type="arpha" xlink:type="simple">F56FD394-4063-5A86-AB06-6650D165D9CC</object-id><label>Figure 3.</label><caption><p><italic><tp:taxon-name><tp:taxon-name-part taxon-name-part-type="genus" reg="Macrodominikia">Macrodominikia</tp:taxon-name-part><tp:taxon-name-part taxon-name-part-type="species" reg="compressa">compressa</tp:taxon-name-part></tp:taxon-name></italic><bold>A</bold> cluster of spores (sp) with subtending hypha (sh) <bold>B</bold> spore wall layers (swl) 1–4 and subtending hyphal wall layers (shwl) 1–3; shwl4 is not visible <bold>C</bold> spore wall layers (swl) 1–4 <bold>D–H</bold> spore wall layers (swl) 1–4 continuous with subtending hyphal wall layers (shwl) 1–4; septum (s) formed by shwl4 is indicated <bold>A</bold> spores in <abbrev xmlns:xlink="http://www.w3.org/1999/xlink" xlink:title="polyvinyl alcohol/lactic acid/glycerol" id="ABBRID0EKUBG" xlink:type="simple">PVLG</abbrev><bold>B–H</bold> spores in <abbrev xmlns:xlink="http://www.w3.org/1999/xlink" xlink:title="polyvinyl alcohol/lactic acid/glycerol" id="ABBRID0EQUBG" xlink:type="simple">PVLG</abbrev>+Melzer’s reagent <bold>A–H</bold> differential interference microscopy. Scale bars: 20 μm (<bold>A</bold>); 10 μm (<bold>B–H</bold>).</p></caption><graphic xmlns:xlink="http://www.w3.org/1999/xlink" xlink:href="mycokeys-112-253-g003.jpg" position="float" orientation="portrait" xlink:type="simple" id="oo_1229337.jpg"><uri content-type="original_file" xlink:type="simple">https://binary.pensoft.net/fig/1229337</uri></graphic></fig><fig id="F4" position="float" orientation="portrait"><object-id xmlns:xlink="http://www.w3.org/1999/xlink" content-type="doi" xlink:type="simple">10.3897/mycokeys.112.136158.figure4</object-id><object-id xmlns:xlink="http://www.w3.org/1999/xlink" content-type="arpha" xlink:type="simple">A4759AD4-FDCC-5C2E-8A2E-1B53DC14BCEA</object-id><label>Figure 4.</label><caption><p><italic><tp:taxon-name><tp:taxon-name-part taxon-name-part-type="genus" reg="Macrodominikia">Macrodominikia</tp:taxon-name-part><tp:taxon-name-part taxon-name-part-type="species" reg="compressa">compressa</tp:taxon-name-part></tp:taxon-name></italic><bold>A</bold> remnants (r) of spore wall layer (swl) 1 and spore wall layers (swl) 2–4; spore subtending hypha (sh) is indicated in <bold>B</bold><italic><tp:taxon-name><tp:taxon-name-part taxon-name-part-type="genus" reg="Microkamienskia">Microkamienskia</tp:taxon-name-part><tp:taxon-name-part taxon-name-part-type="species" reg="perpusilla">perpusilla</tp:taxon-name-part></tp:taxon-name></italic><bold>C</bold> cluster of spores formed in the growth substrate of a single-species culture; swl1 and 2 and spore subtending hypha (sh) are indicated <bold>D</bold> cluster of spores produced inside a spore of <italic><tp:taxon-name><tp:taxon-name-part taxon-name-part-type="genus" reg="Racocetra">Racocetra</tp:taxon-name-part></tp:taxon-name></italic> species extracted from a trap culture; swl1 and 2 are indicated <bold>A, B, C</bold> spores in <abbrev xmlns:xlink="http://www.w3.org/1999/xlink" xlink:title="polyvinyl alcohol/lactic acid/glycerol" id="ABBRID0EOWBG" xlink:type="simple">PVLG</abbrev><bold>D</bold> spores in <abbrev xmlns:xlink="http://www.w3.org/1999/xlink" xlink:title="polyvinyl alcohol/lactic acid/glycerol" id="ABBRID0EUWBG" xlink:type="simple">PVLG</abbrev>+Melzer’s reagent <bold>A–D</bold> differential interference microscopy. Scale bars: 10 μm (<bold>A–D</bold>).</p></caption><graphic xmlns:xlink="http://www.w3.org/1999/xlink" xlink:href="mycokeys-112-253-g004.jpg" position="float" orientation="portrait" xlink:type="simple" id="oo_1229338.jpg"><uri content-type="original_file" xlink:type="simple">https://binary.pensoft.net/fig/1229338</uri></graphic></fig></tp:treatment-sec><tp:treatment-sec sec-type="ecology" id="SECID0EBXBG"><title>Ecology and distribution.</title><p>Results from our studies conclude that in the field <italic><tp:taxon-name><tp:taxon-name-part taxon-name-part-type="genus" reg="Macrodominikia">M.</tp:taxon-name-part><tp:taxon-name-part taxon-name-part-type="species" reg="compressa">compressa</tp:taxon-name-part></tp:taxon-name></italic> probably lived in arbuscular mycorrhizal symbiosis with roots of <italic><tp:taxon-name><tp:taxon-name-part taxon-name-part-type="genus" reg="Ammophila">A.</tp:taxon-name-part><tp:taxon-name-part taxon-name-part-type="species" reg="arenaria">arenaria</tp:taxon-name-part></tp:taxon-name></italic> that colonized maritime dunes near Hel on the Hel Peninsula in northern Poland. However, no molecular analyses were performed to confirm this assumption. In a trap pot culture, <italic><tp:taxon-name><tp:taxon-name-part taxon-name-part-type="genus" reg="Macrodominikia">M.</tp:taxon-name-part><tp:taxon-name-part taxon-name-part-type="species" reg="compressa">compressa</tp:taxon-name-part></tp:taxon-name></italic> produced abundant spore communities. <xref ref-type="bibr" rid="B40">Oehl et al. (2014)</xref> found this species, as <italic><tp:taxon-name><tp:taxon-name-part taxon-name-part-type="genus" reg="Glomus">G.</tp:taxon-name-part><tp:taxon-name-part taxon-name-part-type="species" reg="compressum">compressum</tp:taxon-name-part></tp:taxon-name></italic>, in ten locations in Switzerland, southwestern Germany, and northeastern France. It occurred in grasslands and crop rotation systems located at altitudes between 230–1505 m asl., with soils with a wide range of pH (5.7–8.0), organic carbon (9.8–45.8 g kg<sup>-1</sup>), and different levels of plant available phosphate. There is no sequence in GenBank with &gt; 96% identity to the 45S sequence <italic><tp:taxon-name><tp:taxon-name-part taxon-name-part-type="genus" reg="Macrodominikia">M.</tp:taxon-name-part><tp:taxon-name-part taxon-name-part-type="species" reg="compressa">compressa</tp:taxon-name-part></tp:taxon-name></italic>, which would suggest the presence of this species in other regions of the world.</p></tp:treatment-sec><ref-list><ref id="B40"><mixed-citation xmlns:xlink="http://www.w3.org/1999/xlink" xlink:type="simple"><person-group><name name-style="western"><surname>Oehl</surname><given-names>F</given-names></name><name name-style="western"><surname>Sánchez-Castro</surname><given-names>I</given-names></name><name name-style="western"><surname>Palenzuela</surname><given-names>J</given-names></name><name name-style="western"><surname>Silva</surname><given-names>G</given-names></name><name name-style="western"><surname>Sieverding</surname><given-names>E</given-names></name></person-group> (<year>2014</year>) <article-title><italic><tp:taxon-name><tp:taxon-name-part taxon-name-part-type="genus">Glomus</tp:taxon-name-part><tp:taxon-name-part taxon-name-part-type="species">compressum</tp:taxon-name-part></tp:taxon-name></italic>, a new arbuscular mycorrhizal fungus from different agro-ecosystems in Central Europe.</article-title><source>Nova Hedwigia</source><volume>99</volume>(<issue>3–4</issue>): <fpage>429</fpage>–<lpage>439</lpage>. <ext-link xlink:href="10.1127/0029-5035/2014/0200" ext-link-type="doi" xlink:type="simple">https://doi.org/10.1127/0029-5035/2014/0200</ext-link></mixed-citation></ref></ref-list></tp:taxon-treatment>
