# Supplementary material for: ﻿New taxa and a combination in Glomerales (Glomeromycota, Glomeromycetes)
Source: MycoKeys. 2025 Jan 22;112:253–76. doi: 10.3897/mycokeys.112.136158 (PMC11780324; doi:10.3897/mycokeys.112.136158)
Supplement: XML Treatment for Microkamienskia perpusilla [file mycokeys.112.136158-treatment5.xml]

<!DOCTYPE tp:taxon-treatment
  PUBLIC "-//TaxonX//DTD Taxonomic Treatment Publishing DTD v0 20100105//EN" "tax-treatment-NSO.dtd">
<tp:taxon-treatment xmlns:tp="http://www.plazi.org/taxpub"><tp:treatment-meta><kwd-group><label>Taxon classification</label><kwd>
                <named-content content-type="kingdom">Fungi</named-content>
              </kwd><kwd>
                <named-content content-type="order">Glomerales</named-content>
              </kwd><kwd>
                <named-content content-type="family">Kamienskiaceae</named-content>
              </kwd></kwd-group><mixed-citation publication-type="journal"><person-group><name><surname>Błaszkowski</surname><given-names>Janusz</given-names></name><name><surname>Zubek</surname><given-names>Szymon</given-names></name><name><surname>Milczarski</surname><given-names>Paweł</given-names></name><name><surname>Malinowski</surname><given-names>Ryszard</given-names></name><name><surname>Niezgoda</surname><given-names>Piotr</given-names></name><name><surname>Goto</surname><given-names>Bruno Tomio</given-names></name></person-group><article-title>﻿New taxa and a combination in <tp:taxon-name><tp:taxon-name-part taxon-name-part-type="order">Glomerales</tp:taxon-name-part></tp:taxon-name> (<tp:taxon-name><tp:taxon-name-part taxon-name-part-type="phylum">Glomeromycota</tp:taxon-name-part></tp:taxon-name>, <tp:taxon-name><tp:taxon-name-part taxon-name-part-type="class">Glomeromycetes</tp:taxon-name-part></tp:taxon-name>)</article-title><source>MycoKeys</source><day>22</day><month>01</month><year>2025</year><volume>112</volume><fpage>253</fpage><lpage>276</lpage><pub-id pub-id-type="doi">10.3897/mycokeys.112.136158</pub-id></mixed-citation></tp:treatment-meta><tp:nomenclature><label>﻿</label><tp:taxon-name>
              <object-id xmlns:xlink="http://www.w3.org/1999/xlink" content-type="arpha" xlink:type="simple">93569CDE-C683-5068-9D8C-34906ADFADF8</object-id>
              <tp:taxon-name-part taxon-name-part-type="genus" reg="Microkamienskia">Microkamienskia</tp:taxon-name-part>
              <tp:taxon-name-part taxon-name-part-type="species" reg="perpusilla">perpusilla</tp:taxon-name-part>
            </tp:taxon-name><tp:taxon-authority>(Błaszk. &amp; Kovács) Corazon-Guivin, G.A.Silva &amp; Oehl</tp:taxon-authority><xref ref-type="fig" rid="F4">Fig. 4C, D</xref></tp:nomenclature><tp:treatment-sec sec-type="Basionym" id="SECID0E31BG"><title>Basionym.</title><p><italic><tp:taxon-name><tp:taxon-name-part taxon-name-part-type="genus" reg="Glomus">Glomus</tp:taxon-name-part><tp:taxon-name-part taxon-name-part-type="species" reg="perpusillum">perpusillum</tp:taxon-name-part></tp:taxon-name></italic> Błaszk. &amp; Kovács.</p></tp:treatment-sec><tp:treatment-sec sec-type="Synonym" id="SECID0EN2BG"><title>Synonym.</title><p><italic><tp:taxon-name><tp:taxon-name-part taxon-name-part-type="genus" reg="Kamienskia">Kamienskia</tp:taxon-name-part><tp:taxon-name-part taxon-name-part-type="species" reg="perpusilla">perpusilla</tp:taxon-name-part></tp:taxon-name></italic> (Błaszk. &amp; Kovács) Błaszk., Chwat &amp; Kovács.</p></tp:treatment-sec><tp:treatment-sec sec-type="material" id="SECID0E52BG"><title>Specimens examined.</title><p>Poland. Pomeranian Province, spores from single-species cultures established from spores extracted from a trap pot culture inoculated with rhizosphere soil and root fragments of <italic><tp:taxon-name><tp:taxon-name-part taxon-name-part-type="genus" reg="Ammophila">Ammophila</tp:taxon-name-part><tp:taxon-name-part taxon-name-part-type="species" reg="arenaria">arenaria</tp:taxon-name-part></tp:taxon-name></italic> from the Hel Peninsula maritime dunes (<named-content xmlns:xlink="http://www.w3.org/1999/xlink" content-type="dwc:verbatimCoordinates" xlink:type="simple"><named-content content-type="geo-json" specific-use="{&#34;type&#34;:&#34;Point&#34;,&#34;coordinates&#34;:[18.419167,54.793056]}" id="NCID0ES3BG" xlink:type="simple">54°47'35"N, 18°24'69"E</named-content></named-content>), 7 Aug 2021, P. Niezgoda (slides with spores nos. 3991–3996, LPPDSE).</p></tp:treatment-sec><tp:treatment-sec sec-type="diagnosis" id="SECID0EX3BG"><title>Diagnosis.</title><p>Differs from <italic><tp:taxon-name><tp:taxon-name-part taxon-name-part-type="genus" reg="Macrodominikia">Mk.</tp:taxon-name-part><tp:taxon-name-part taxon-name-part-type="species" reg="peruviana">peruviana</tp:taxon-name-part></tp:taxon-name></italic>, the phylogenetic sister (Fig. <xref ref-type="fig" rid="F1">1</xref>), in (i) morphometric features of the spore wall, the spore subtending hypha, and the pore connecting the subtending hyphal lumen with the spore interior, (ii) phenotypic properties of spore wall layer 1 and subtending hyphal wall layer 1, and (iii) nucleotide composition of sequences of the 45S nuc rDNA region (<xref ref-type="bibr" rid="B6">Błaszkowski et al. 2009a</xref>; <xref ref-type="bibr" rid="B26">Corazon-Guivin et al. 2019b</xref>; see “Discussion” for details).</p></tp:treatment-sec><tp:treatment-sec sec-type="notes" id="SECID0EU4BG"><title>Notes.</title><p>The morphological features of Isolate 524 (Fig. <xref ref-type="fig" rid="F4">4C, D</xref>), here recognized to be conspecific with <italic><tp:taxon-name><tp:taxon-name-part taxon-name-part-type="genus" reg="Macrodominikia">Mk.</tp:taxon-name-part><tp:taxon-name-part taxon-name-part-type="species" reg="perpusilla">perpusilla</tp:taxon-name-part></tp:taxon-name></italic>, were nearly identical to those originally defined for <italic><tp:taxon-name><tp:taxon-name-part taxon-name-part-type="genus" reg="Glomus">G.</tp:taxon-name-part><tp:taxon-name-part taxon-name-part-type="species" reg="perpusillum">perpusillum</tp:taxon-name-part></tp:taxon-name></italic> (<xref ref-type="bibr" rid="B6">Błaszkowski et al. 2009a</xref>). The only discrepancy was the lack of plasticity and contractibility of spore wall layer 2 in Isolate 524, which were considered unique features of <italic><tp:taxon-name><tp:taxon-name-part taxon-name-part-type="genus" reg="Glomus">G.</tp:taxon-name-part><tp:taxon-name-part taxon-name-part-type="species" reg="perpusillum">perpusillum</tp:taxon-name-part></tp:taxon-name></italic>.</p></tp:treatment-sec><tp:treatment-sec><!--Section generated to contain objects referenced in tp:taxon-treatment.--><fig id="F4" position="float" orientation="portrait"><object-id xmlns:xlink="http://www.w3.org/1999/xlink" content-type="doi" xlink:type="simple">10.3897/mycokeys.112.136158.figure4</object-id><object-id xmlns:xlink="http://www.w3.org/1999/xlink" content-type="arpha" xlink:type="simple">A4759AD4-FDCC-5C2E-8A2E-1B53DC14BCEA</object-id><label>Figure 4.</label><caption><p><italic><tp:taxon-name><tp:taxon-name-part taxon-name-part-type="genus" reg="Macrodominikia">Macrodominikia</tp:taxon-name-part><tp:taxon-name-part taxon-name-part-type="species" reg="compressa">compressa</tp:taxon-name-part></tp:taxon-name></italic><bold>A</bold> remnants (r) of spore wall layer (swl) 1 and spore wall layers (swl) 2–4; spore subtending hypha (sh) is indicated in <bold>B</bold><italic><tp:taxon-name><tp:taxon-name-part taxon-name-part-type="genus" reg="Microkamienskia">Microkamienskia</tp:taxon-name-part><tp:taxon-name-part taxon-name-part-type="species" reg="perpusilla">perpusilla</tp:taxon-name-part></tp:taxon-name></italic><bold>C</bold> cluster of spores formed in the growth substrate of a single-species culture; swl1 and 2 and spore subtending hypha (sh) are indicated <bold>D</bold> cluster of spores produced inside a spore of <italic><tp:taxon-name><tp:taxon-name-part taxon-name-part-type="genus" reg="Racocetra">Racocetra</tp:taxon-name-part></tp:taxon-name></italic> species extracted from a trap culture; swl1 and 2 are indicated <bold>A, B, C</bold> spores in <abbrev xmlns:xlink="http://www.w3.org/1999/xlink" xlink:title="polyvinyl alcohol/lactic acid/glycerol" id="ABBRID0EOWBG" xlink:type="simple">PVLG</abbrev><bold>D</bold> spores in <abbrev xmlns:xlink="http://www.w3.org/1999/xlink" xlink:title="polyvinyl alcohol/lactic acid/glycerol" id="ABBRID0EUWBG" xlink:type="simple">PVLG</abbrev>+Melzer’s reagent <bold>A–D</bold> differential interference microscopy. Scale bars: 10 μm (<bold>A–D</bold>).</p></caption><graphic xmlns:xlink="http://www.w3.org/1999/xlink" xlink:href="mycokeys-112-253-g004.jpg" position="float" orientation="portrait" xlink:type="simple" id="oo_1229338.jpg"><uri content-type="original_file" xlink:type="simple">https://binary.pensoft.net/fig/1229338</uri></graphic></fig><fig id="F1" position="float" orientation="portrait"><object-id xmlns:xlink="http://www.w3.org/1999/xlink" content-type="doi" xlink:type="simple">10.3897/mycokeys.112.136158.figure1</object-id><object-id xmlns:xlink="http://www.w3.org/1999/xlink" content-type="arpha" xlink:type="simple">77B5F474-8FAB-5CAC-9633-B0A5007C740B</object-id><label>Figure 1.</label><caption><p>50% majority-rule consensus tree from the Bayesian analysis of sequences of 45S nuc rDNA concatenated with <italic>rpb1</italic> sequences of <italic><tp:taxon-name><tp:taxon-name-part taxon-name-part-type="genus" reg="Macrodominikia">Macrodominikia</tp:taxon-name-part><tp:taxon-name-part taxon-name-part-type="species" reg="compressa">compressa</tp:taxon-name-part></tp:taxon-name></italic> (= Isolate 517), <italic><tp:taxon-name><tp:taxon-name-part taxon-name-part-type="genus" reg="Delicatispora">Delicatispora</tp:taxon-name-part><tp:taxon-name-part taxon-name-part-type="species" reg="indica">indica</tp:taxon-name-part></tp:taxon-name></italic>, <italic><tp:taxon-name><tp:taxon-name-part taxon-name-part-type="genus" reg="Dominikia">Dominikia</tp:taxon-name-part><tp:taxon-name-part taxon-name-part-type="species" reg="paraminuta">paraminuta</tp:taxon-name-part></tp:taxon-name></italic>, 33 other species of <tp:taxon-name><tp:taxon-name-part taxon-name-part-type="order">Glomerales</tp:taxon-name-part></tp:taxon-name>, as well as <italic><tp:taxon-name><tp:taxon-name-part taxon-name-part-type="genus" reg="Entrophospora">Entrophospora</tp:taxon-name-part><tp:taxon-name-part taxon-name-part-type="species" reg="claroidea">claroidea</tp:taxon-name-part></tp:taxon-name></italic> serving as outgroup. The new genera and species are in bold font. The Bayesian posterior probabilities ≥ 0.90 and <abbrev xmlns:xlink="http://www.w3.org/1999/xlink" xlink:title="maximum likelihood" id="ABBRID0E5IAG" xlink:type="simple">ML</abbrev> bootstrap values ≥ 50% are shown near the branches, respectively. Bar indicates 0.1 expected change per site per branch.</p></caption><graphic xmlns:xlink="http://www.w3.org/1999/xlink" xlink:href="mycokeys-112-253-g001.jpg" position="float" orientation="portrait" xlink:type="simple" id="oo_1229335.jpg"><uri content-type="original_file" xlink:type="simple">https://binary.pensoft.net/fig/1229335</uri></graphic></fig></tp:treatment-sec><ref-list><ref id="B6"><mixed-citation xmlns:xlink="http://www.w3.org/1999/xlink" xlink:type="simple"><person-group><name name-style="western"><surname>Błaszkowski</surname><given-names>J</given-names></name><name name-style="western"><surname>Kovács</surname><given-names>GM</given-names></name><name name-style="western"><surname>Balázs</surname><given-names>T</given-names></name></person-group> (<year>2009a</year>) <article-title><italic><tp:taxon-name><tp:taxon-name-part taxon-name-part-type="genus">Glomus</tp:taxon-name-part><tp:taxon-name-part taxon-name-part-type="species">perpusillum</tp:taxon-name-part></tp:taxon-name></italic>, a new arbuscular mycorrhizal fungus.</article-title><source>Mycologia</source><volume>101</volume>(<issue>2</issue>): <fpage>245</fpage>–<lpage>253</lpage>. <ext-link xlink:href="10.3852/08-087" ext-link-type="doi" xlink:type="simple">https://doi.org/10.3852/08-087</ext-link></mixed-citation></ref><ref id="B26"><mixed-citation xmlns:xlink="http://www.w3.org/1999/xlink" xlink:type="simple"><person-group><name name-style="western"><surname>Corazon-Guivin</surname><given-names>MA</given-names></name><name name-style="western"><surname>Cerna-Mendoza</surname><given-names>A</given-names></name><name name-style="western"><surname>Guerrero-Abad</surname><given-names>JC</given-names></name><name name-style="western"><surname>Vallejos-Tapullima</surname><given-names>A</given-names></name><name name-style="western"><surname>Carballar-Hernández</surname><given-names>S</given-names></name><name name-style="western"><surname>da Silva</surname><given-names>GA</given-names></name><name name-style="western"><surname>Oehl</surname><given-names>F</given-names></name></person-group> (<year>2019b</year>) <article-title><italic><tp:taxon-name><tp:taxon-name-part taxon-name-part-type="genus">Microkamienskia</tp:taxon-name-part></tp:taxon-name></italic> gen. nov. and <italic><tp:taxon-name><tp:taxon-name-part taxon-name-part-type="genus">Microkamienskia</tp:taxon-name-part><tp:taxon-name-part taxon-name-part-type="species">peruviana</tp:taxon-name-part></tp:taxon-name></italic>, a new arbuscular mycorrhizal fungus from Western Amazonia.</article-title><source>Nova Hedwigia</source><volume>109</volume>(<issue>3–4</issue>): <fpage>355</fpage>–<lpage>368</lpage>. <ext-link xlink:href="10.1127/nova_hedwigia/2019/0551" ext-link-type="doi" xlink:type="simple">https://doi.org/10.1127/nova_hedwigia/2019/0551</ext-link></mixed-citation></ref></ref-list></tp:taxon-treatment>
