# Supplementary material for: ﻿New taxa and a combination in Glomerales (Glomeromycota, Glomeromycetes)
Source: MycoKeys. 2025 Jan 22;112:253–76. doi: 10.3897/mycokeys.112.136158 (PMC11780324; doi:10.3897/mycokeys.112.136158)
Supplement: Supplementary material 1 — 50% majority-rule consensus tree from the Bayesian analysis of sequences of 45S nuc rDNA sequences of Macrodominikiacompressa, Delicatisporaindica, Dominikiaparaminuta, 33 other species of Glomerales, as well as Entrophosporaclaroidea serving as outgroup [file mycokeys-112-253-s001.zip]

Archive with 2 entries (2 files):
- 136158_1C-1-A_revised_Supplementary_material_1,_continued.pdf
- 136158_1C-1-A_revised_Supplementary_material_1.pdf
